# Supplementary material for: Effects of the Heterodimeric Neurotoxic Phospholipase A2 from the Venom of Vipera nikolskii on the Contractility of Rat Papillary Muscles and Thoracic Aortas
Source: Toxins (Basel). 2024 Feb 10;16(2):100. doi: 10.3390/toxins16020100 (PMC10891809; doi:10.3390/toxins16020100)
Supplement: Supplementary file 1 [file toxins-16-00100-s001.zip]

Archive with 1 entries (1 files):
- toxins-2821263-supplementary.pdf
